# Supplementary material for: TTT and PIKK Complex Genes Reverted to Single Copy Following Polyploidization and Retain Function Despite Massive Retrotransposition in Maize
Source: Front Plant Sci. 2017 Nov 7;8:1723. doi: 10.3389/fpls.2017.01723 (PMC5681926; doi:10.3389/fpls.2017.01723)
Supplement: Supplementary file 1 [file Table_1.XLSX]

## Sheet: Sheet1
Supplementary Table 1. TTT complex and PIKK genes in maize, sorghum, and rice
Gene	Zmays gene model(s)	Zmays chr coordinates	Sbicolor gene model	Sbicolor chr coordinates	Osativa gene model	Osativa chr coordinates
Tel2	GRMZM2G144166	5:181265269..181272627	Sobic.004G204200	4:55584716..55591551	LOC_Os02g38680	2:23378055..23384640
Tti1	GRMZM2G056403	5:43836021..43852685	Sobic.001G286500	1:56146379..56160037	LOC_Os10g42510	10:22924150..22932680
Tti2	GRMZM2G048851	5:53023389..53032516	Sobic.010G244000	10:58481908..58486099	LOC_Os06g47900	6:28977492..28980804
Atm	AC234199.1_FG003, GRMZM2G464523, GRMZM2G425751, GRMZM2G425747, GRMZM2G303661	3:30438445..30572044	Sobic.003G103701	3:9247213..9318790	LOC_Os01g01689	1:335809..370910
Atr	GRMZM2G128938, GRMZM2G340282	5:62296812..62335325	Sobic.010G269800	10:60409710..60422553	LOC_Os06g50910	6:30802392..30815783
Tor	GRMZM2G049342, GRMZM2G349554, GRMZM2G349560	6:139120000..139170999	Sobic.009G109200	9:44029597..44061461	Os5g0235300*	5:8264640..8291339
Smg1	GRMZM2G033135, GRMZM2G418263	1:274304203..274333493	Sobic.001G097200	1:7467685..7490244	LOC_Os03g52794	3:30262476..30280513
Trrap	AC198481.3_FGT004, GRMZM2G322846	7:170140855..170155359	Sobic.002G396500	2:74832322..74854314	LOC_Os07g45070	7:26892621..26900429
*As per Maegawa et al. 2015 Evolutionary conservation of TORC1 components, TOR, Raptor, and LST8, between rice and yeast. Complete CDS was retrieved from GenBank acc # AB982929.1
The PIKK genes in maize were misannotated (fragmented into several gene models) most likely as as a result of TE insertions interrupting the genic sequence
