# Supplementary material for: TTT and PIKK Complex Genes Reverted to Single Copy Following Polyploidization and Retain Function Despite Massive Retrotransposition in Maize
Source: Front Plant Sci. 2017 Nov 7;8:1723. doi: 10.3389/fpls.2017.01723 (PMC5681926; doi:10.3389/fpls.2017.01723)
Supplement: Supplementary file 2 [file Table_2.XLSX]

## Sheet: Sheet1
Supplementary Table 2. Calculation of the estimated insertion times of LTR retrotransposons identified in some of the TTT complex and PIKK genes in maize
Gene	LTR retro ID	Nucleotide substitution rate (N)	LTR nucleotide substitution rate* (N_LTR)	N/N_LTR	Insertion time estimate (MYA**)
ZmTti2	Gyzma1	0.009	1.3e-08	692308	0.69
ZmATM	Copia71	0.316	1.3e-08	2.43077e+07	24.31
ZmATM	Copia47	0.018	1.3e-08	1.38462e+06	1.38
ZmATR	Huck1	0.256	1.3e-08	1.96923e+07	19.7
ZmTOR	Copia70	0	1.3e-08	0	0
*per site per year (Ma and Bennetzen 2004)
**MYA - million years ago
